# Supplementary material for: The homing of exogenous hair follicle mesenchymal stem cells into hair follicle niches
Source: JCI Insight. 2023 Dec 22;8(24):e173549. doi: 10.1172/jci.insight.173549 (PMC10807717; doi:10.1172/jci.insight.173549)
Supplement: Supporting data values [file jciinsight-8-173549-s153.xlsx]

## Sheet: Figure 1E
Figure 1E
depilated	shaved		depilated	shaved
6	3		63	4
5	4		58	12
7	2		67	34
5	2		57	23
4	1		92	12
4	1		82	37
4	2		72	28

## Sheet: Figure 1F
Figure 1F
depilated	shaved		depilated	shaved
6	2		35	15
6	3		58	24
4	2		38	16
8	1		32	15
4	4		42	32
5	2		32	25
4	3		34	19

## Sheet: Figure 2B
Figure 2B
PBS	DPCs	DSCs
63	92	74
52	75	82
45	78	89
67	82	94
64	88	98
67	78	71
72	85	93
62	82	78
72	83	73
82	92	81
64	84	98
78	89	83
72	96	79
63	85	82
72	72	74

## Sheet: Figure 2D
Figure 2D
Control	Surrounded	Homing
12	12	22
10	11	16
11	15	18
14	17	17
14	16	14
13	14	21
16	15	22
15	18	24

## Sheet: Figure 2E
Figure 2E
Control	Surrounded	Homing
52	66	75
61	73	84
73	62	85
63	74	77
61	77	83
53	63	75
73	62	77
63	66	86
62	61	89
74	74	96
61	64	74
74	53	85
67	45	77
67	64	89
66	76	93

## Sheet: Figure 2F
Figure 2F
	PBS				DPCs				DSCs
ZigZag	62	61	63	68	45	39	43	52	45	51	41	47
Awl/Auchene	25	27	28	27	29	37	34	35	32	31	34	32
Guard	13	12	9	5	26	24	23	13	23	18	25	21

## Sheet: Figure 3B
Figure 3B
β-catenin
Control	Surrounded	Homing
112	130	150
120	104	120
117	110	144
112	129	130
114	134	143
121	115	138
110	127	146
109	138	132
Ki67
Control	Surrounded	Homing
21	23	34
12	22	32
15	13	26
21	11	29
13	21	27
12	13	26
14	15	31
Caspase3
Control	Surrounded	Homing
2	2	2
1	4	1
3	2	2
2	3	3
4	4	2
3	2	3
3	1	2

## Sheet: Figure 3C
Figure 3C
β-catenin
Control	Surrounded	Homing
83	123	153
93	126	141
82	115	125
103	106	129
121	123	142
112	111	123
103	124	152
104	131	126
Ki67
Control	Surrounded	Homing
13	21	31
12	15	38
16	12	27
22	18	25
12	17	19
18	26	31
17	27	36
Caspase3
Control	Surrounded	Homing
2	2	1
3	1	3
0	3	0
3	0	2
0	1	0
2	2	3
1	3	1

## Sheet: Figure 4C
Figure 4C
DPCs (P3)	DPCs (P6)	DPCs (P9)
5	1	0
3	1	1
4	2	0
5	1	1
4	1	0
3	3	1
5	4	1
DPCs (P3)	DPCs (P6)	DPCs(P9)
23	15	5
25	14	7
28	20	4
17	18	5
30	16	0
23	15	4
15	12	15

## Sheet: Figure 4D
Figure 4D
DSCs (P3)	DSCs (P6)	DSCs (P9)
4	2	0
6	1	0
5	2	1
5	1	1
6	2	0
3	3	2
2	2	1
DSCs (P3)	DSCs (P6)	DSCs (P9)
48	20	0
36	17	3
35	31	5
52	22	0
47	11	6
24	22	7
21	7	12

[truncated: 18 more sheets: Figure 5A, Figure 5B, Figure 5C, Figure 5D, Figure 6A, Figure 6B, Figure 6C, Figure 8A, Figure 8B, Figure 8C, Figrue 9B, Figrue 9C, Figure 10A, Figure 10E, Figure 10F, Supplemental Figure 3A, Supplemental Figure 3B, Supplemental Figure 4A]
